# Supplementary material for: Diagnostic Utility of Surface Electromyography for Identifying Muscles Affected by Myofascial Trigger Points: A Scoping Review
Source: Biomedicines. 2026 Jun 22;14(6):1406. doi: 10.3390/biomedicines14061406 (PMC13297627; doi:10.3390/biomedicines14061406)
Supplement: Supplementary file 1 [file biomedicines-14-01406-s001.zip]

Archive with 2 entries (2 files):
- Supplementary File S1.zip
- Supplementary File S2.zip
